# Supplementary material for: Peopling of the North Circumpolar Region – Insights from Y Chromosome STR and SNP Typing of Greenlanders
Source: PLoS One. 2015 Jan 30;10(1):e0116573. doi: 10.1371/journal.pone.0116573 (PMC4312058; doi:10.1371/journal.pone.0116573)
Supplement: S1 Table — (XLSX) [file pone.0116573.s002.xlsx]

## Sheet: Table S1
Table S1. Y-SNPs typed and the number and frequency of each sub-Y-HG covered by the five multiplexes.
Multiplex	SNP (rs-number)	Chromosome location (hg19)	Y-HG (ISOGG)	Y-HG (short hand)	Greenland, N (%)	Denmark, N (%)
Iplex	M170 (rs2032597)	chrY:14847792A>C	I	I-M170 (xM253)
Iplex	M253 (rs9341296)	chrY:15022707C>T	I1	I1-M253 (xL22, S244, S243)	9 (4.0)	13 (5.4)
Iplex	L22 (rs34626372)	chrY:8576009A>C	I1a1b	I1-L22 (xL287, L300, L813)	7 (3.1)	22 (9.1)
Iplex	L287	chrY:7400134G>A	I1a1b3	I1-L287
Iplex	L300	chrY:21892756T>C	I1a1b4	I1-L300	2 (0.9)
Iplex	L813	chrY:7659777A>G	I1a1b5	I1-L813	3 (1.3)	1 (0.4)
Iplex	S244	chrY:9847423T>C	I1a2	I1-S244 (xS337, S296)	1 (0.4)	12 (5.0)
Iplex	S337	chrY:18234588C>G	I1a2a1	I1-S337	5 (2.2)	17 (7.1)
Iplex	S296	chrY:15711340C>G	I1a2b	I1-S296		5 (2.1)
Iplex	S243	chrY:14401486C>T	I1a3	I1-S243	2 (0.9)	8 (3.3)
Iplex	P215 (rs17307294)	chrY:16638804A>G	I2	I2-P215 (xL415,L596)	3 (1.3)	15 (6.2)
Iplex	L415	chrY:2888663C>T	I2b	I2-L415
Iplex	L596	chrY:14197631G>A	I2c	I2-L596
Qplex	M74 (rs2032635)	chrY:21889767G>A	P	P-M74 (xQ-M242, R-M207,P224)
Qplex	M242 (rs8179021)	chrY:15018582C>T	Q	Q-M242 (xL232)
Qplex	L232	chrY:17516095G>A	Q1	Q-L232 (xL472, L275)
Qplex	L472	chrY:7014317G>C	Q1a	Q-L472 (xNWT01, L56, L57)
Qplex	NWT01	chrY:2888083C>G	Q1a1a	Q-NWT01 (xM265)	70 (30.8)
Qplex	M265 (rs3212294)	chrY:15030650C>A	Q1a1a1	Q-M265
Qplex, Q1a2Plex	L56/S324 (rs34703625)	chrY:8148869G>A	Q1a2	Q-L56, L57 (xL53, L55, L940, M323)
Qplex	L57 (rs34864948)	chrY:15574102G>A	Q1a2	Q-L56, L57 (xL53, L55, L940, M323)
Q1a2Plex	L53/S326 (rs34724285)	chrY:21642296G>A	Q1a2a	Q-L53, L55 (xL54)
Q1a2Plex	L55 (rs35768544)	chrY:19413335G>A	Q1a2a	Q-L53, L55 (xL54)
Q1a2Plex	L54 (rs34954951)	chrY:23292782G>A	Q1a2a1	Q-L54 (xCTS11969, CTS2730, L330)
Q1a2Plex	CTS11969	chrY:23391298T>G	Q1a2a1a	Q-CTS11969 (xM3, L804)
Q1a2Plex	M3 (rs3894)	chrY:19096363G>A	Q1a2a1a1	Q-M3 (xM19, M194, L663, SA01, L766)	52 (22.9)
Qplex	M19 (rs3910)	chrY:21733231T>A	Q1a2a1a1a	Q-M19
Q1a2Plex	M194 (rs2032677)	chrY:15014550T>C	Q1a2a1a1b	Q-M194
Q1a2Plex	L663	chrY:21740582A>G	Q1a2a1a1d	Q-L663
Q1a2Plex	SA01	chrY:15014716C>T	Q1a2a1a1e	Q-SA01
Q1a2Plex	L766	chrY:21645250A>G	Q1a2a1a1f	Q-L766
Q1a2Plex	L804	chrY:14028228T>A	Q1a2a1a2	Q-L804
Q1a2Plex	CTS2730	chrY:14449243T>C	Q1a2a1b	Q-CTS2730 (xL569, L570)
Q1a2Plex	L569	chrY:21729827A>G	Q1a2a1b2	Q-L569, L570
Q1a2Plex	L570	chrY:21843942T>C	Q1a2a1b2	Q-L526, L570
Q1a2Plex	L330	chrY:17766807T>C	Q1a2a1c	Q-L330 (xL332)
Q1a2Plex	L332	chrY:16198895C>G	Q1a2a1c1	Q-L332
Q1a2Plex	L940	chrY:6846280C>G	Q1a2b	Q-L940 (xL639, L529)
Q1a2Plex	L639	chrY:14492023C>T	Q1a2b1	Q-L529, L639
Qplex	L529	chrY:6931700A>G	Q1a2b1	Q-L529, L639		3 (1.2)
Qplex	M323 (rs13447377)	chrY:21867718C>T	Q1a2c	Q-M323
Qplex	L275	chrY:19136888G>A	Q1b	Q-L275 (xL214)
Qplex	L214 (rs34694026)	chrY:21906607T>C	Q1b1	Q-L214		1 (0.4)
Qplex	P224 (rs17307398)	chrY:17285993C>T	R	R-P224, M207 (xM173)
Qplex, R1aPlex, R1bPlex	M207 (rs2032658)	chrY:15581983A>G	R	R-P224, M207 (xM173)
R1aPlex, R1bPlex	M173 (rs2032624)	chrY:15026424A>C	R1	R1-M173 (xM513, M343)
R1aPlex	M513 (rs17222573)	chrY:17891241A>G	R1a	R1a-M513 (xM448, M516)
R1aPlex	M448 (rs17222202)	chrY:16520444T>A	R1a1	R1a-M448, M516 (xM198)
R1aPlex	M516 (rs17307105)	chrY:15879017A>G	R1a1	R1a-M448, M516 (xM198)
R1aPlex	M198 (rs2020857)	chrY:15030752C>T	R1a1a	R1a-M198 (xM417)
R1aPlex	M417 (rs17316771)	chrY:8533735G>A	R1a1a1	R1a-M417 (xS224)	2 (0.9)	5 (2.1)
R1aPlex	S224	chrY:8245045C>T	R1a1a1b	R1a-S224 (xS339)
R1aPlex	S339	chrY:15477744A>T	R1a1a1b1	R1a-S339 (xS198, S202)
R1aPlex	S198	chrY:15588401T>C	R1a1a1b1a	R1a-S198 (xM458, S204, S221)		4 (1.7)
R1aPlex	M458	chrY:24366464A>G	R1a1a1b1a1	R1a-M458	1 (0.4)	7 (2.9)
R1a1Plex	S204	chrY:16474793G>A	R1a1a1b1a2	R1a-S204	1 (0.4)	9 (3.7)
R1aPlex	S221	chrY:8717196C>G	R1a1a1b1a3	R1a-S221	13 (5.7)	16 (6.6)
R1aPlex	S202	chrY:7552356G>A	R1a1a1b2	R1a-S202 (xZ94)
R1aPlex	Z94	chrY:21043448T>C	R1a1a1b2a	R1a-Z94
R1bPlex	M343 (rs9786184)	chrY:2887824C>A	R1b	R1b-M343 (xM415)
R1bPlex	M415 (9786194)	chrY:9170545C>A	R1b1	R1b-M415(xM478, M269)
R1bPlex	M478	chrY:23444054T>C	R1b1a1	R1b-M478
R1bPlex	M269 (rs9786153)	chrY:22739367T>C	R1b1a2	R1b-M269 (xU106, S116, L584)		5 (2.1)
R1bPlex	U106 (rs16984593)	chrY:8796078C>T	R1b1a2a1a1	R1b-U106 (xL217.1, S493, S263)	1 (0.4)	7 (2.9)
R1bPlex	L217.1	chrY:6753316C>G	R1b1a2a1a1a	R1b-L217.1
R1bPlex	S493	chrY:14991735G>A	R1b1a2a1a1b	R1b-S493	3 (1.3)	8 (3.3)
R1bPlex	S263 (rs34001725)	chrY:7246726C>T	R1b1a2a1a1c	R1b-S263	17 (7.5)	30 (12.4)
R1bPlex	S116 (rs34276300)	chrY:22157311C>A	R1b1a2a1a2	R1b-S116 (xU152, M529, L238, DF19)	11 (4.8)	5 (2.1)
R1bPlex	U152 (rs1236440)	chrY:15333149C>T	R1b1a2a1a2b	R1b-U152	3 (1.3)	12 (5.0)
R1bPlex	M529 (rs11799226)	chrY:15654428C>G	R1b1a2a1a2c	R1b-M529	8( 3.5)	19 (7.9)
R1bPlex	L238 (rs35199432)	chrY:21253443A>G	R1b1a2a1a3d	R1b-L238	2 (0.9)	3 (1.2)
R1bPlex	DF19	chrY:14301499G>T	R1b1a2a1a3e	R1b-DF19		1 (0.4)
				Other	11 (4.8)	13 (5.4)
				Total	227	241
