# Supplementary material for: Peopling of the North Circumpolar Region – Insights from Y Chromosome STR and SNP Typing of Greenlanders
Source: PLoS One. 2015 Jan 30;10(1):e0116573. doi: 10.1371/journal.pone.0116573 (PMC4312058; doi:10.1371/journal.pone.0116573)
Supplement: S3 Table — (XLSX) [file pone.0116573.s004.xlsx]

## Sheet: Table S9
Table S9. Y-SNPs included in the five multiplexes developed, PCR and SBE primers used.
Y-SNP	Forward PCR primer (c = 0.5 µM)	Revers PCR primer (c = 0.5 µM)	SBE primer	SBE primer (µM)
Iplex
M170 (rs2032597)	ACGTTGGATGGCAGCTCTTATTAAGTTATG	ACGTTGGATGCAGTGAGACACAACCCACAC	CAACCCACACTGAAAAAAA	9.33
M253 (rs9341296)	ACGTTGGATGGATGCTCAGCTAACTAGTCC	ACGTTGGATGGGACTCATTCAATGAAGAACC	AATGAAGAACCTGGAGAA	9.33
L22 (rs34626372)	ACGTTGGATGTGCAGAGGGAGGTGAATTA	ACGTTGGATGGGACCATGAATACACAGTGC	CAGGCCGAGACCCAC	7
L287	ACGTTGGATGTAGTTCCCCTAAGGAGTAGC	ACGTTGGATGCATCCTACTCTTGAGGAGTC	GGAGTCCTAGGCTCAG	7
L300	ACGTTGGATGGGTTTAAGTATCTGTGCCTC	ACGTTGGATGTCGGTCATATGCTGCATAAC	ACACAGAAAAGATATAGTGAAAG	11.66
L813	ACGTTGGATGCAATTGCCAAATTGCCCCAC	ACGTTGGATGGAAGTCAATATGGCATGGTC	tgaTCTCATTCCATAGATGGAT	11.66
S244	ACGTTGGATGCTGAGGCTGCTGTATCTCAA	ACGTTGGATGAGACCTGGCAGAGGTTTTGT	GGCAAAAGCCCATCTTTA	7
S337	ACGTTGGATGATGACTACTCTTAAACAGG	ACGTTGGATGACATGAATGGCATTCAAGTC	TACTCTTAAACAGGTTTCAAG	9.33
S296	ACGTTGGATGCCCACATAGAATCCGCATAG	ACGTTGGATGATGGATCTACCTTTTCAGGG	TCCACACAGCTCTACTA	7
S243	ACGTTGGATGAGTGGCAGATTGCAGCAATG	ACGTTGGATGAAGAGGACCCTGTAGAAGAG	gGCAGCAATGATCGCC	7
P215 (rs17307294)	ACGTTGGATGTTTGGGCCTGGAATGTAGAC	ACGTTGGATGCCACAAATTACTACACACAC	GCCTGGAATGTAGACTAATGGT	11.66
L415	ACGTTGGATGAGGGCGGATCACAAGGTGAG	ACGTTGGATGGTATCTTTAGTTGAGATGGG	CAAGGTGAGGAGATTGAGAC	9.33
L596	ACGTTGGATGTTCTCACACCTCAGAGAGGG	ACGTTGGATGGTATGGCTATGTCTCCTCAG	gCAGAGAGGGGAAGTGTC	9.33
Qplex
M74 (rs2032635)	ACGTTGGATGAAGTTGTTTAATAGATTAGG	ACGTTGGATGTGCTGCTGTTGTCTTTTAAG	CTTACTTAAAGCAACTTAAAAATG	15
M242 (rs8179021)	ACGTTGGATGGTAAGCTTTCTACGGCATAG	ACGTTGGATGGGGGAAAAAACCATGTACG	ttACGTTAAGACCAATGCCAA	10
L232	ACGTTGGATGGTCATGCTGACATCAAACCC	ACGTTGGATGAGGTAAAACCCTAGTGCTCC	TGTGGTTTTCTTGATCTGT	10
L472	ACGTTGGATGCCTTCATAATTCCTCAGGGC	ACGTTGGATGGTTCCTGATAGGGAAACTTC	CGTGTAGGCTAATCGGT	5
NWT01 (rs?)	ACGTTGGATGAAGGACCCCGTTTTTTCCTC	ACGTTGGATGTTAGGAAGATGCCTGTGAAG	ACCACAATTTTAGACGGAA	10
M265 (rs3212294)	ACGTTGGATGAGTTTTTTGTATGGCCAACC	ACGTTGGATGAAGTTCCCAAGTGCCTATCC	cggGCCTATCCAGGATAGAGT	10
L56 (rs34703625)	ACGTTGGATGAACAGGCTCACCCTAGAAAC	ACGTTGGATGTGCCTTGTGGAGGACAGCAG	ACCGTGAACCCAAGT	5
L57 (34864948)	ACGTTGGATGATGTATTACTGAAGCCTTCG	ACGTTGGATGGTTTACATCTGTATTTACTGC	cTCTGTATTTACTGCATTGAG	10
M19 (rs3910)	ACGTTGGATGGGGTTTGTTAAGTGGCCAA	ACGTTGGATGCTCACTAGCTGACCACAAAC	TTTTTGTGAAGACTGTTGTA	10
L529	ACGTTGGATGATGAGTCAGGGTAGAGTAGG	ACGTTGGATGAGTAGCATAGACCCTGTTAG	gAGGTTGCTTTGTGAGG	5
M323 (rs13447377)	ACGTTGGATGACACTTCTGAGCATCGGG	ACGTTGGATGCCTCTCTCCTAGAGTTACTG	CGGGGTGTGGACTTTA	5
L275	ACGTTGGATGTGGGTCAGAGCAAGATCAAC	ACGTTGGATGCAATTAAATGACTCCTAGCG	aTCCTAGCGTAGGGGA	5
L214 (rs34694026)	ACGTTGGATGAAAAATCGATCCGCGGAGTG	ACGTTGGATGTTACAGCCACCATCTTGACC	CTCGTACCACACTGC	5
P224 (rs17307398)	ACGTTGGATGCAGATTCTCTGGAATCTTGTC	ACGTTGGATGCCTTGTGTGGAAAGTTAGTG	GAAATGAGTGTGACATCTT	10
M207 (rs2032658)	ACGTTGGATGGGGCAAATGTAAGTCAAGC	ACGTTGGATGGCCAATTAGGTCACTTCAAC	CAAAAGGTATTGTTATTCTCTTT	15
Q1a2Plex
L56 (rs34703625)	ACGTTGGATGAACAGGCTCACCCTAGAAAC	ACGTTGGATGCTCTTTGGGTGTAAGAAGGC	aACCGTGAACCCAAGT	5
L53 (rs34724285)	ACGTTGGATGGTCCAAACAAATGTTTGCCC	ACGTTGGATGACATGCTTATAGCTTGTGTG	ggTTGCCCAAAATTAACCATG	5
L55 (rs35768544)	ACGTTGGATGGCATGGCCAAAACATTTTAAC	ACGTTGGATGCAGTGTGCCTCATCATTATC	AGATCCCTAACTACAGTTTTC	15
L54 (rs34954951)	ACGTTGGATGCTCCTGTAAAGGTAACATGG	ACGTTGGATGTCAGGACCTACAGTGTCTGC	TGTTGTACTCTCATAGCTC	10
CTS11969	ACGTTGGATGCACTCTCACCTGCAGTATAA	ACGTTGGATGCTCACTTTAGTGAAAATAGC	TTCTGTCCACAACCTCA	5
M3 (rs3894)	ACGTTGGATGTTGACCTGACAATGGGTCAC	ACGTTGGATGTCCCAGATATTACATGGGAC	CACCTCTGGGACTGA	5
M19 (rs3910)	ACGTTGGATGGGGTTTGTTAAGTGGCCAA	ACGTTGGATGCTATTCTTGTTTCTCCAGGC	TTTTTGTGAAGACTGTTGTA	10
M194 (rs2032677)	ACGTTGGATGACTTTAAACATACAGGGAG	ACGTTGGATGATGAACAGGGTTGCAAACGG	ACATACAGGGAGTGTTTTT	10
L663	ACGTTGGATGAGTCAGTTGTCTCTCTTGGG	ACGTTGGATGCAGAGTAGACTATGTAACCC	AAAAACAAATGTGAAGTGCTC	10
SA01	ACGTTGGATGGGCAACCACTTGTGTATTTG	ACGTTGGATGCTGGCCCCTAACAAACCTAA	ggTTTTGGCATGTAAATGACC	10
L766	ACGTTGGATGAGTGCCATCTGCCCTATGTG	ACGTTGGATGGGCAAAGGAACTATGATCCC	AGGCCACCCCACCTC	5
L804	ACGTTGGATGTAAGCTGCAAATCGCCTCTG	ACGTTGGATGATGTGGGACCCAAAGTAAGG	tCTCCAATATTTCACAATCATG	10
CTS2730	ACGTTGGATGTAGAGATCAGGGCAGGAATG	ACGTTGGATGAGATGAGGAAACACCCATGC	CCCATGCGAGACTGAC	5
L569	ACGTTGGATGTCTTGACGCTACCTACATGG	ACGTTGGATGGTCATACGATAATGGTGCCC	GCATCACCTCTCATCCT	5
L570	ACGTTGGATGCTCATCAAACACTGCCCTAC	ACGTTGGATGTACCATCCTTAACAAGGCCC	gtCCCTACAGCACTTCTCA	10
L330	ACGTTGGATGTGAGGAGGAAAGACAATGCC	ACGTTGGATGCACAGACTTTGTGTATGCTC	cAGTGCAATGAAATTACATGTG	15
L332	ACGTTGGATGTGTCTTCCTCCAGACAATGC	ACGTTGGATGCTGATGATCAATGTGTCTGG	TTAAGTGGAGAGCCTTC	5
L940	ACGTTGGATGGGCATTGATGTCCTAGGTTG	ACGTTGGATGCAAAACAGCCAGCAAATCCC	AGACAAATTTATTCACTTACCTTA	10
L639	ACGTTGGATGGTCTGCATTTTCGGAGCTAC	ACGTTGGATGAGGCCACTGGTCATTGAAAG	cTGACCATGTGGCTTATAT	10
R1aPlex
M207 (rs2032658)	ACGTTGGATGGGGCAAATGTAAGTCAAGC	ACGTTGGATGGCCAATTAGGTCACTTCAAC	gcTGTAAGTCAAGCAAGAAATTTA	11.66
M173 (rs2032624)	ACGTTGGATGTTTCTTACAATTCAAGGGC	ACGTTGGATGAGAAATGCTGCAGTTTTCCC	ATTCAAGGGCATTTAGAAC	9.33
M513 (rs17222573)	ACGTTGGATGTCTATGAATGCCTCACAACC	ACGTTGGATGTTCTGTATTAGCCTCCAGCC	TACCCGTGTCTGAAATTC	7
M448 (rs17222202)	ACGTTGGATGCTCCAGGTAAAAATCTTTAG	ACGTTGGATGCTCCTTGGTGTGTATTTGCC	TCTTTAGTAAAGAGGTAGCATA	11.66
M516 (rs17307105)	ACGTTGGATGTCTCAGCAAAGGGTGCAACA	ACGTTGGATGGGTAATTTGGCCAAGCACAC	tAGTAGACTGTTTACACCTAG	9.33
M198 (rs2020857)	ACGTTGGATGGATGAGGTGGAATGTATCAG	ACGTTGGATGATGCCGTTTGCCTAGGTTAG	GTATACCAATTAATATTTTTGAAAGAG	14
M417 (rs17316771)	ACGTTGGATGGGCCCATTGAATTTACCTCG	ACGTTGGATGAAATGCCAAGACGACAGAGG	TCACCTCCTCACTACA	7
S224	ACGTTGGATGTGGGTCAAAGTACAGGAGTC	ACGTTGGATGACTCATCTCTTGGAACAGTC	TGGAACAGTCTTCAAGT	7
S339	ACGTTGGATGCCTTACTATTTCCGCAGGAG	ACGTTGGATGTCTCCATGTCTGGTCAAAAG	AGGAGTTTTTAGTTTGATATGTAT	11.66
S198	ACGTTGGATGCTCCTGTTAATGCCTCTAGC	ACGTTGGATGGAGTTTCACTCTGTCAAATAG	TTATATTGAAGGCATACTGTAA	11.66
M458	ACGTTGGATGGTGACTTACAGCTCAGGTGC	ACGTTGGATGGCTTTGAAAGACATTCCTCC	AGGGAATAAATTCCATTTGAT	9.33
S204	ACGTTGGATGTGGTGGGCACCAGTAATGTC	ACGTTGGATGTGCAGTGATGCAATCTTGGG	GCTGAGTCAGGAGAATC	7
S221	ACGTTGGATGTTCAGCAGACAGTACAAAGC	ACGTTGGATGAAGGCCTACAGAATATTCGC	GCCTACAGAATATTCGCTAGATAA	11.66
S202	ACGTTGGATGCACCAAACTCCCCAAATGA	ACGTTGGATGATGCATGTCAGGGATTCAGG	TTATTAAGGGTTTGGAAGC	9.33
Z94	ACGTTGGATGTCTTGTTGAAATGAGTTGG	ACGTTGGATGCTGACCTCAGTAAATAACGC	tTTGAAATGAGTTGGTTACTTATA	11.66
R1bPlex
M207 (rs2032658)	ACGTTGGATGGGGCAAATGTAAGTCAAGC	ACGTTGGATGGCCAATTAGGTCACTTCAAC	TCAAAAGGTATTGTTATTCTCTTT	15
M173 (rs2032624)	ACGTTGGATGTTTCTTACAATTCAAGGGC	ACGTTGGATGGCAGTTTTCCCAGATCCTGA	ccccTTCAAGGGCATTTAGAAC	15
M343 (rs9786184)	ACGTTGGATGTATGCAAATGCAGAGTGCCC	ACGTTGGATGTCTTGCTCTTTCCCCAACAC	CCACATATCTCCAGGTGT	5
M415 (9786194)	ACGTTGGATGTATCATGACTACCCCATGTG	ACGTTGGATGGAAAACTACTCAGTTTCCCG	CCCGTTCAATCAAATTATGG	10
M478	ACGTTGGATGGGGCATATCCTACTTCACTC	ACGTTGGATGTCTACCTTTTCTGCAACCCC	TACTTCACTCCCATTACTG	10
M269 (rs9786153)	ACGTTGGATGAGGGGAATGATCAGGGTTTG	ACGTTGGATGGTGCCTTCTGAGGCACATAT	TGATCAGGGTTTGGTTAAT	10
U106 (rs16984593)	ACGTTGGATGCATAGGGATTCCTGAATAGC	ACGTTGGATGTCTTCCTGTGTGTTTGGTCG	AAATCCCAAAGCTCCA	5
L217.1	ACGTTGGATGAGCACTTTGGGAGGCCAAG	ACGTTGGATGGGTTTCACTGTGTTAGGAT	TGTGTTAGGATGGTCTC	5
S493	ACGTTGGATGTGCAGATATTGTGTCCTGGC	ACGTTGGATGAATGTAGAATGAGGGCCCAG	AGTACTTCAGCCTGAAAGAATA	15
S263 (rs34001725)	ACGTTGGATGCCATGCTAATCTCCTCTGTG	ACGTTGGATGGTGAAAAGGTGAAACTGTTG	TGTTGCTGACTTCGG	5
S116 (rs34276300)	ACGTTGGATGGGTCCTGCTAATGTATCTGC	ACGTTGGATGAGCAGAAGACACAAGATGCC	ctacTGTATCTGCTGCACTG	10
U152 (rs1236440)	ACGTTGGATGATTCCACGCTTGAGGATAAG	ACGTTGGATGCAATGGTAGTTTAATGGGAG	AGAAAAATGAGTATTGTGAAAATA	15
M529 (rs11799226)	ACGTTGGATGATTAAACCCTCCTCAGCAAC	ACGTTGGATGTTTATTAGTCTTGATTCCC	CCGCTCTCTCAGACA	5
L238 (rs35199432)	ACGTTGGATGCAAAGAATTCTCCTGGATGC	ACGTTGGATGACATACACATTCACAGCAGG	tacaaATTCACAGCAGGTAACTG	15
DF19	ACGTTGGATGGGAGGATTGAAAAAGGGCAC	ACGTTGGATGCTGATCAGCTTTGAGTCCGT	GACAGAAATGGAACGTG	5
L584 (excluded from analysis)	ACGTTGGATGTTGGGTGCTCCAATGTTGTG	ACGTTGGATGAGGACAAAGAAGAGCATTCC	TGTGTGTAGATATTTAGCCTA	10
